# Supplementary material for: GTZ: a fast compression and cloud transmission tool optimized for FASTQ files
Source: BMC Bioinformatics. 2017 Dec 28;18(Suppl 16):549. doi: 10.1186/s12859-017-1973-5 (PMC5751770; doi:10.1186/s12859-017-1973-5)
Supplement: Additional file 1: — Compression ratios, compression time and descriptions of datasets are included in this file. (XLSX 19 kb) [file 12859_2017_1973_MOESM1_ESM.xlsx]

## Sheet: Compression raios and time
		gtz		dsrc2		quip		LW-FQZip		Fqzcomp		LFQC		pigz
	size(M)	compress ratio(%)	time(s)	compress ratio(%)	time(s)	compress ratio(%)	time(s)	compress ratio(%)	time(s)	compress ratio(%)	time(s)	compress ratio(%)	time(s)	compress ratio(%)	time(s)
ERR231645.fastq	1001.9	20.1	21	21.2	12	16.3	18	20.1	363	19.5	20	12.4	651	33.6	6
ERR005143_1.fastq	440.8	16.4	17	16.4	11	17.8	7	20.1	186	16	9	9.5	287	27.3	3
ERR005143_2.fastq	440.8	17.9	17	17.8	11	11.9	7	21.7	194	17.5	9	11	294	29.2	3
SRR352384_1.fastq	4909.4	13.8	23	13.9	18	12.6	95	14	1553	13	100	4.7	1749	23.8	56
SRR352384_2.fastq	4909.4	14.3	22	14.4	19	20.1	95	14.7	1588	13.5	102	5.2	1766	24.5	58
SRR801793_1.fastq	1378.1	21.7	22	22.2	14	19.2	29	21.6	589	21.2	37	12.6	576	34.6	11
SRR801793_2.fastq	1378.1	21.1	21	21.6	14	22.9	30	20.7	623	20.4	36	11.9	570	33.6	11
SRR554369_1.fastq	366.2	23.1	15	23.1	15	22.8	9	22.4	280	22	11	12.3	215	35.4	4
SRR554369_2.fastq	366.2	23.3	15	23.2	15	18.3	10	22.9	267	22.3	10	12.8	215	35.7	5
ERR654984_1.fastq	614.8	20.1	18	20.1	12	22.1	15	13.3	207S	18.6	15	9.3	249	29.5	10
ERR654984_2.fastq	615.1	23.7	19	23.6	13	17	16	18.1	230	22.4	16	12.7	263	34.3	8
ERR233152.fastq	556.1	15.9	19	16.7	13	19	10	19	284	16.8	13	8	297	26.4	3
SRR327342_1.fastq	2682.3	20.7	21	21	14	20.9	52	22.5	1205	19.8	59	12.5	1081	32.5	22
SRR327342_2.fastq	3026.4	22.7	22	23.1	15	20	65	24.2	1512	20.1	67	14.3	1222	34.7	23
SRR935126_1.fastq	4877.3	17.5	24	18.5	20	16.9	96	19.2	1904	16.6	92	8.7	1771	28.7	69
SRR935126_2.fastq	4877.3	19.7	25	20.6	20	18.5	99	21.8	2062	18.9	99	11	1839	31.7	60
SRR489793_1.fastq	6403.5	22.6	25	22.6	24	22.4	170	25.2	2462	22.3	144	12.6	2131	34.1	61
SRR489793_2.fastq	6403.5	22.9	26	22.8	25	22.7	173	25.7	2431	22.7	145	13	2122	34.7	61
SRR327342_1.fastq	2682.3	20.7	22	21	15	19	56	22.5	1077	19.8	56	12.5	1080	32.5	21
SRR327342_2.fastq	3026.4	22.7	22	23.1	16	20.9	67	24.2	1289	21.9	66	14.3	1217	34.7	23
SRR801793_1.fastq	1378.1	21.7	22	22.2	14	20.1	31	21.6	586	21.2	29	12.6	575	34.6	11
SRR801793_2.fastq	1378.1	21.1	22	21.6	14	19.2	30	20.7	587	20.4	30	11.9	568	33.6	11
ERR022075_1.fastq	5453.2	20.5	25	21.3	22	18	121	16.6	1462	19.3	113	10.6	2091	32	68
ERR022075_2.fastq	5539.9	21.5	25	22.2	22	18.4	122	18	1525	20.4	117	11.7	2129	33.3	75
SRR003177.fastq	1129	22	20	21.8	16	22.5	32	23.4	397	21.6	24	10	490	31.5	74
SRR010637.fastq	1893.1	19.3	25	19.7	12	13.7	28	15.4	271	16.6	17	13.3	644	29.7	8
SRR611141.fastq	1595.7	28.8	22	29.5	18	31.1	50	32.5	761	28.7	42	18	593	42.8	15
SRR017935.fastq	12883.7	22.4	38	22.8	39	22.4	279	25.9	4532	22.1	276	13.8	4047	33.4	91
SRR400039_1.fastq	32150.4	22.3	25	22.6	25	21.9	735	26.3	11903	23.7	693	19.1	4343	35	247
SRR400039_2.fastq	32150.4	22	23	22.3	25	21.7	733	26	12092	25.3	690	18.8	4587	34.7	248
SRR125858_1.fastq	25372.1	19.6	89	19.7	76	19	527	22.9	9069	29.1	490	17.1	5253	31.2	228
SRR125858_2.fastq	25372.1	19.2	89	19.2	77	18.7	517	23.2	9231	28.7	487	18	4949	30.7	253
NA12878(read 2).fastq	202631	19.8	820	24	700	20.4	4703		>10800	19.9	4389		>10800	24.7	620
ERR1137269_1.fastq	28438.4	11.8	46	12.8	16	11.3	396	13.9	7796	11.5	420			21.4	101
ERR1137269_2.fastq	28104.6	12.6	71	14	16	14.2	410	14.7	4222	12.2	431			22.3	112
SRR5419422.fastq	15094.6	12.8	26	13.9	7	10.9	329	12.5	4234	12	267			22	67

## Sheet: Transimission time to the cloud
		gtz		dsrc2		quip		LW-FQZip		Fqzcomp		LFQC		pigz
	size(M)	compress ratio(%)	compression+ transmission time(s)	compress ratio(%)	compression+ transmission time(s)	compress ratio(%)	compression+ transmission time(s)	compress ratio(%)	compression+ transmission time(s)	compress ratio(%)	compression+ transmission time(s)	compress ratio(%)	compression+ transmission time(s)	compress ratio(%)	compression+ transmission time(s)
SRR125858_2.fastq	25372.1	19.2	99	19.2	77+45	18.7	517+36	23.2	9231+52	28.7	487+62	18	4949+33	30.7	253+71

## Sheet: Descripitions of datasets
	System	No. of quality scores in data file	Value of quality scores	Encoding
ERR231645.fastq	ILLUMINA	38	#%&'()*+,-./0123456789:;<=>?@ABCDEFGHI	Sanger
ERR005143_1.fastq	ILLUMINA	40	#$%&'()*+,-./0123456789:;<=>?@ABCDEFGHI	Sanger
ERR005143_2.fastq	ILLUMINA	40	#$%&'()*+,-./0123456789:;<=>?@ABCDEFGHI	Sanger
SRR352384_1.fastq	ILLUMINA	33	#%&'()*+,-./0123456789:;<=>?@ABCD	Sanger
SRR352384_2.fastq	ILLUMINA	33	#%&'()*+,-./0123456789:;<=>?@ABCD	Sanger
SRR801793_1.fastq	ILLUMINA	38	#&'()*+,-./0123456789:;<=>?@ABCDEFGHIJ	Sanger
SRR801793_2.fastq	ILLUMINA	38	#&'()*+,-./0123456789:;<=>?@ABCDEFGHIJ	Sanger
SRR554369_1.fastq	ILLUMINA	39	#$%&'()*+,-./0123456789:;<=>?@ABCDEFGHI	Sanger
SRR554369_2.fastq	ILLUMINA	39	#$%&'()*+,-./0123456789:;<=>?@ABCDEFGHI	Sanger
ERR654984_1.fastq	ILLUMINA	28	#-./01234569:;<=>?@ABCDEFGHI	Sanger
ERR654984_2.fastq	ILLUMINA	28	#-./01234569:;<=>?@ABCDEFGHI	Sanger
ERR233152.fastq	ILLUMINA	32	#%&'()*+,-./0123456789:;<=>?@ABC	Sanger
SRR327342_1.fastq	ILLUMINA	31	%&'()*+,-./0123456789:;<=>?@ABC	Sanger
SRR327342_2.fastq	ILLUMINA	31	%&'()*+,-./0123456789:;<=>?@ABC	Sanger
SRR935126_1.fastq	ILLUMINA	39	#$%&'()*+,-./0123456789:;<=>?@ABCDEFGHI	Sanger
SRR935126_2.fastq	ILLUMINA	39	#$%&'()*+,-./0123456789:;<=>?@ABCDEFGHI	Sanger
SRR489793_1.fastq	ILLUMINA	38	#&'()*+,-./0123456789:;<=>?@ABCDEFGHIJ	Illumina 1.8+
SRR489793_2.fastq	ILLUMINA	38	#&'()*+,-./0123456789:;<=>?@ABCDEFGHIJ	Illumina 1.8+
SRR327342_1.fastq	ILLUMINA	31	%&'()*+,-./0123456789:;<=>?@ABC	Sanger
SRR327342_2.fastq	ILLUMINA	31	%&'()*+,-./0123456789:;<=>?@ABC	Sanger
SRR801793_1.fastq	ILLUMINA	38	#&'()*+,-./0123456789:;<=>?@ABCDEFGHIJ	Sanger
SRR801793_2.fastq	ILLUMINA	38	#&'()*+,-./0123456789:;<=>?@ABCDEFGHIJ	Sanger
ERR022075_1.fastq	ILLUMINA	40	!#$%&'()*+,-./0123456789:;<=>?@ABCDEFGHI	Sanger
ERR022075_2.fastq	ILLUMINA	40	!#$%&'()*+,-./0123456789:;<=>?@ABCDEFGHI	Sanger
SRR003177.fastq	ILLUMINA	38	!'()*+,-./0123456789:;<=>?@ABCDEFGHINT	Sanger
SRR010637.fastq	ILLUMINA	35	!"#$%&'()*+,-./0123456789:;<=>?@ABC	Sanger
SRR611141.fastq	ILLUMINA	43	&()*+,-./0123456789:;<=>?@ABCDEFGHIJKLMNOT_
SRR017935.fastq	ILLUMINA	32	!%&'()*+,-./0123456789:;<=>?@ABC	Sanger
SRR400039_1.fastq	ILLUMINA	38	#&'()*+,-./0123456789:;<=>?@ABCDEFGHIJ	Illumina 1.8+
SRR400039_2.fastq	ILLUMINA	38	#&'()*+,-./0123456789:;<=>?@ABCDEFGHIJ	Illumina 1.8+
SRR125858_1.fastq	ILLUMINA	39	!#%&'()*+,-./0123456789:;<=>?@ABCDEFGHI	Sanger
SRR125858_2.fastq	ILLUMINA	39	!#%&'()*+,-./0123456789:;<=>?@ABCDEFGHI	Sanger
NA12878(read 2).fastq	ILLUMINA	38	#&'()*+,-./0123456789:;<=>?@ABCDEFGHIJ	Sanger
ERR1137269_1.fastq	ILLUMINA	7	#).7<AF	Illumina 1.8+
ERR1137269_2.fastq	ILLUMINA	7	#).7<AF	Illumina 1.8+
SRR5419422.fastq	ILLUMINA	6	#/6<AE	Illumina 1.8+

## Sheet: GTZ's compression ratios
	Metadata	Reads	Quality scores
ERR231645.fastq	0.0385	0.233	0.363
ERR005143_1.fastq	0.0383	0.23	0.293
ERR005143_2.fastq	0.0383	0.23	0.345
SRR352384_1.fastq	0.0449	0.227	0.103
SRR352384_2.fastq	0.0449	0.225	0.117
SRR801793_1.fastq	0.0373	0.231	0.32
SRR801793_2.fastq	0.0373	0.232	0.302
SRR554369_1.fastq	0.0001	0.234	0.297
SRR554369_2.fastq	0.0001	0.233	0.301
ERR654984_1.fastq	0.0331	0.234	0.215
ERR654984_2.fastq	0.0331	0.235	0.295
ERR233152.fastq	0.0262	0.206	0.208
SRR327342_1.fastq	0.0245	0.227	0.355
SRR327342_2.fastq	0.0245	0.228	0.384
SRR935126_1.fastq	0.0329	0.222	0.224
SRR935126_2.fastq	0.0329	0.222	0.282
SRR489793_1.fastq	0.0001	0.227	0.296
SRR489793_2.fastq	0.0001	0.227	0.303
SRR327342_1.fastq	0.0245	0.227	0.355
SRR327342_2.fastq	0.0245	0.228	0.384
SRR801793_1.fastq	0.0373	0.231	0.32
SRR801793_2.fastq	0.0373	0.232	0.302
ERR022075_1.fastq	0.0347	0.233	0.261
ERR022075_2.fastq	0.0347	0.233	0.286
SRR003177.fastq	0.0883	0.229	0.224
SRR010637.fastq	0.0107	0.238	0.553
SRR611141.fastq	0.0001	0.227	0.404
SRR017935.fastq	0.0299	0.231	0.342
SRR400039_1.fastq	0.0275	0.226	0.349
SRR400039_2.fastq	0.0275	0.226	0.34
SRR125858_1.fastq	0.0281	0.233	0.288
SRR125858_2.fastq	0.0281	0.233	0.277
NA12878(read 2).fastq	0.0759	0.204	0.273
ERR1137269_1.fastq	0.0278	0.241	0.179
ERR1137269_2.fastq	0.0367	0.24	0.208
SRR5419422.fastq	0.0001	0.229	0.095
